# Supplementary material for: FLASH-induced DNA damage reduction measured in vitro correlates with effective oxygen depletion determined in silico: further support for oxygen depletion contributing to FLASH’s reduced damage burden in vitro
Source: Br J Radiol. 2025 May 6;98(1171):1032–7. doi: 10.1093/bjr/tqaf097 (PMC12202011; doi:10.1093/bjr/tqaf097)
Supplement: tqaf097_Supplementary_Data [file tqaf097_supplementary_data.zip]

Archive with 4 entries (3 files):
- tqaf097_Supplementary_Data/
- tqaf097_Supplementary_Data/Supplementary_Figure_S1.tiff
- tqaf097_Supplementary_Data/Supplementary_materials_full.pdf
- tqaf097_Supplementary_Data/Supplementary_materials_noFigure_doubleSpaced.docx
